# Supplementary material for: Blood small extracellular vesicles derived miRNAs to differentiate pancreatic ductal adenocarcinoma from chronic pancreatitis
Source: Clin Transl Med. 2021 Sep 10;11(9):e520. doi: 10.1002/ctm2.520 (PMC8431442; doi:10.1002/ctm2.520)
Supplement: Supplementary file 3 — SUPPORTING MATERIAL [file CTM2-11-e520-s002.xlsx]

## Sheet: Sheet1
Table S1. Clinical features of patients in the training and test cohorts
Cohort	Patient ID	Pathologic diagnosis	Age	Gender (1: male; 2:female)	Incidence site	Size of primary lesion(cm)	Pathologic_T	Pathologic_N	Pathologic_M	CEA (ng/ml)	CA19-9 (U/ml)
Training cohort	P-001	PDAC	53	1	Pancreatic head	2.5	2	0	0	2.89	1200
	P-002	PDAC	55	1	Pancreatic body and tail	2.3	4	0	0	0.61	19.93
	P-003	PDAC	65	2	Pancreatic head	2.4	2	1	0	2.96	2
	P-004	PDAC	59	2	Pancreatic body and tail	4	2	1	0	3.72	1200
	P-005	PDAC	48	1	Pancreatic body and tail	7.5	3	1	0	10.81	632.41
	P-006	PDAC	57	1	Pancreatic body and tail	3.5	2	1	0	3.09	822.62
	P-007	PDAC	55	1	Pancreatic head	3.3	2	0	0	2.02	268.95
	P-008	PDAC	66	2	Pancreatic head	2.8	2	0	0	3.28	1200
	P-009	PDAC	64	1	Pancreatic body and tail	3.5	2	1	0	2.68	22.5
	P-010	PDAC	50	1	Pancreatic body and tail	4.5	3	X	1	5.99	1200
	P-011	PDAC	67	1	Pancreatic body and tail	4.5	3	1	1	6.15	1200
	P-012	PDAC	72	1	Pancreatic body and tail	8.8	3	0	1	1.94	4.6
	P-013	PDAC	69	1	Pancreatic body and tail	9	3	0	1	9	1200
	P-014	PDAC	66	1	Pancreatic body and tail	10.5	3	2	1	5.78	2
	P-015	PDAC	69	2	Pancreatic head	4.3	3	0	1	12.48	8.61
	P-016	CP	51	1	/	/	/	/	/	1.48	3.84
	P-017	CP	55	1	/	/	/	/	/	3.81	267.9
	P-018	CP	42	1	/	/	/	/	/	2.07	36.78
	P-019	CP	31	1	/	/	/	/	/	3.99	12.52
	P-020	CP	42	2	/	/	/	/	/	0.5	20.58
	P-021	CP	56	1	/	/	/	/	/	5.02	27.59
	P-022	CP	30	1	/	/	/	/	/	0.96	51.44
	P-023	CP	46	2	/	/	/	/	/	1.49	16.3
	P-024	CP	30	2	/	/	/	/	/	0.5	12.02
	P-025	PDAC	72	1	Pancreatic body and tail	7	4	1	0	5.24	33.41
	P-026	PDAC	64	1	Pancreatic head	2.5	2	1	0	4.37	540.48
	P-027	PDAC	59	2	Pancreatic head	3	2	0	0	3.53	182.32
	P-028	PDAC	53	1	Pancreatic body and tail	6.2	3	1	0	10.57	1200
	P-029	PDAC	43	2	Pancreatic head	4.5	3	1	0	13.22	2
	P-030	PDAC	69	2	Pancreatic head	2.2	2	1	0	3.13	358.88
	P-031	PDAC	67	1	Pancreatic head	2.8	2	1	0	3.94	457.48
	P-032	PDAC	66	1	Pancreatic head	3.5	2	0	0	4.38	271.21
	P-033	PDAC	67	2	Pancreatic head	3.5	2	0	0	4.43	525.66
	P-034	PDAC	69	1	Pancreatic body and tail	4	2	0	1	1.9	178.87
	P-035	PDAC	77	2	Pancreatic head	4.1	3	X	1	4.03	1200
	P-036	PDAC	70	2	Pancreatic head	4.8	3	0	1	2.49	1200
	P-037	PDAC	65	2	Pancreatic head	3.3	2	0	1	3.94	484.06
	P-038	PDAC	60	1	Pancreatic body and tail	4.4	3	0	1	18.38	1200
	P-039	PDAC	76	1	Pancreatic body and tail	3.4	2	X	1	8.82	2
	P-040	CP	50	1	/	/	/	/	/	3.24	2
	P-041	CP	32	2	/	/	/	/	/	0.99	55.3
	P-042	CP	39	1	/	/	/	/	/	1.39	6.68
	P-043	CP	52	1	/	/	/	/	/	2.13	6.47
	P-044	CP	25	2	/	/	/	/	/	1.76	11.29
	P-045	CP	42	1	/	/	/	/	/	1.55	17.39
	P-046	CP	51	1	/	/	/	/	/	6.85	5.14
	P-047	CP	67	1	/	/	/	/	/	2.51	41.38
	P-048	CP	43	1	/	/	/	/	/	1.2	2.89
Test cohort	P-049	PDAC	55	2	Pancreatic body and tail	3.5	2	0	0	0.77	6.52
	P-050	PDAC	45	1	Pancreatic head	3	2	1	0	1.69	113.82
	P-051	PDAC	69	2	Pancreatic head	3.5	2	2	0	18.99	2
	P-052	PDAC	63	1	Pancreatic head	3.5	2	0	0	1.38	382.07
	P-053	PDAC	63	1	Pancreatic head	3.7	2	1	0	5.2	266.39
	P-054	PDAC	33	1	Pancreatic body and tail	5.5	3	2	0	1.15	98.67
	P-055	PDAC	69	1	Pancreatic head	4.6	3	X	1	0.96	651.53
	P-056	CP	75	2	/	/	/	/	/	2.71	24.05
	P-057	PDAC	42	2	Pancreatic body and tail	2.7	4	0	0	1.89	30.18
	P-058	PDAC	72	1	Pancreatic head	1.6	1	X	1	3.57	1200
	P-059	PDAC	70	2	Pancreatic head	1.6	1	X	1	2.88	76.26
	P-060	PDAC	64	1	Pancreatic head	4.3	3	0	0	12.18	1200
	P-061	PDAC	60	1	Pancreatic body and tail	3	2	0	0	5.51	518.3
	P-062	PDAC	43	1	Pancreatic head	3.2	2	X	1	5.69	1200
	P-063	PDAC	72	1	Pancreatic body and tail	3	2	0	0	2.32	40.63
	P-064	PDAC	46	2	Pancreatic head	2.5	2	1	0	2.1	422.46
	P-065	PDAC	62	2	Pancreatic head	2.3	2	0	0	1.88	1068.44
	P-066	PDAC	49	2	Pancreatic head	2.9	4	0	1	4.88	1200
	P-067	PDAC	59	2	Pancreatic body and tail	4.1	3	0	1	5.88	1200
	P-068	PDAC	43	1	Pancreatic body and tail	1.6	1	X	1	2.01	1200
	P-069	PDAC	67	1	Pancreatic head	2.4	2	2	0	8.38	1200
	P-070	PDAC	53	1	Pancreatic head	2.7	2	0	0	1.12	39.82
	P-071	PDAC	59	2	Pancreatic body and tail	3.5	2	1	0	12.31	1200
	P-072	PDAC	49	1	Pancreatic body and tail	3	2	1	0	2.76	375.31
	P-073	PDAC	62	1	Pancreatic body and tail	3.5	2	0	1	4.02	1127.01
	P-074	PDAC	64	1	Pancreatic head	1.5	1	X	1	3.68	22.03
	P-075	PDAC	55	1	Pancreatic head	3.4	2	X	1	0.66	1200
	P-076	PDAC	71	2	Pancreatic head	5.6	4	X	1	9.52	175.02
	P-077	CP	31	2	/	/	/	/	/	1.77	47.97
	P-078	CP	53	1	/	/	/	/	/	8.1	2
	P-079	CP	43	1	/	/	/	/	/	1	2.8
	P-080	CP	44	2	/	/	/	/	/	1.97	29.97
	P-081	CP	55	1	/	/	/	/	/	5.9	46.11
	P-082	CP	41	1	/	/	/	/	/	2.47	8.73
	P-083	CP	22	2	/	/	/	/	/	0.91	156.67
	P-084	CP	16	1	/	/	/	/	/	NA	NA
	P-085	CP	44	1	/	/	/	/	/	2.71	31.38
	P-086	CP	51	2	/	/	/	/	/	11.37	2
	P-087	CP	54	1	/	/	/	/	/	3.72	4.31
	P-088	CP	25	1	/	/	/	/	/	1.26	2
	P-089	CP	51	2	/	/	/	/	/	2	3.65
	P-090	CP	48	1	/	/	/	/	/	4.37	33.16
Abbreviations: CA19-9, cancer antigen 19-9; CEA, carcinoembryonic antigen; CP, chronic pancreatitis; PDAC, pancreatic ductal adenocarcinoma.
