# Supplementary material for: Blood small extracellular vesicles derived miRNAs to differentiate pancreatic ductal adenocarcinoma from chronic pancreatitis
Source: Clin Transl Med. 2021 Sep 10;11(9):e520. doi: 10.1002/ctm2.520 (PMC8431442; doi:10.1002/ctm2.520)
Supplement: Supplementary file 4 — SUPPORTING MATERIAL [file CTM2-11-e520-s007.xlsx]

## Sheet: Sheet1
Table S2. The outcome of PDAC patients in the training and test cohorts
Cohort	Patient ID	Status (1:dead; 0:alive)	Overall Survival (Days)
Training cohort	P-001	0	199
	P-002	0	195
	P-003	0	143
	P-004	0	182
	P-005	0	209
	P-006	0	224
	P-007	0	252
	P-008	0	201
	P-009	0	134
	P-010	1	287
	P-011	1	92
	P-012	1	71
	P-013	1	146
	P-014	0	26
	P-015	1	194
	P-025	0	166
	P-026	0	166
	P-027	0	160
	P-028	0	141
	P-029	0	81
	P-030	0	148
	P-031	0	154
	P-032	0	153
	P-034	0	117
Test cohort	P-049	0	447
	P-050	0	481
	P-051	0	481
	P-052	1	237
	P-053	0	464
	P-054	1	259
	P-057	0	453
	P-058	1	178
	P-059	0	468
	P-060	1	408
	P-061	0	102
	P-063	0	467
	P-064	0	448
	P-065	0	240
	P-067	1	176
	P-069	1	262
	P-070	1	393
	P-071	1	390
	P-072	1	146
	P-073	1	413
	P-075	1	205
	P-076	1	123
