# Supplementary material for: Blood small extracellular vesicles derived miRNAs to differentiate pancreatic ductal adenocarcinoma from chronic pancreatitis
Source: Clin Transl Med. 2021 Sep 10;11(9):e520. doi: 10.1002/ctm2.520 (PMC8431442; doi:10.1002/ctm2.520)
Supplement: Supplementary file 5 — SUPPORTING MATERIAL [file CTM2-11-e520-s001.xlsx]

## Sheet: Sheet1
Table S3. Top 15 blood small EV miRNA candidates sorted by AUC to separate PDAC from CP in training cohort
miRNA Name	P Value	Mean of CP reads	Mean of PDAC reads	log FC	AUC
hsa-miR-95-3p	1.73e-05	65.8	252.24	1.93856	0.908
hsa-miR-199b-3p	9.75e-06	227.46	790.21	1.79662	0.9
hsa-miR-3158-3p	1.39e-05	675.95	266.23	-1.34423	0.897
hsa-miR-199a-3p	1.7e-05	234.85	789.09	1.74843	0.893
hsa-miR-4732-3p	1.16e-05	359.41	174.28	-1.04421	0.883
hsa-miR-10a-5p	0.000178	15759.4	46612	1.56449	0.879
hsa-miR-145-3p	3.22e-05	363.34	1103.96	1.6033	0.866
hsa-miR-27b-3p	0.00108	9330.45	27262.7	1.54691	0.858
hsa-miR-511-5p	0.00104	102.69	316.59	1.62436	0.856
hsa-miR-7706	2.68e-05	601.87	289.67	-1.05504	0.849
hsa-miR-99b-5p	0.000427	1988.38	4464.67	1.16696	0.845
hsa-miR-143-3p	0.00104	3392.98	8642.03	1.34882	0.831
hsa-miR-486-3p	1.2e-05	2273.49	1097.44	-1.05076	0.831
hsa-miR-99a-5p	0.00892	46782.3	125224	1.42047	0.83
hsa-miR-223-3p	0.00152	108.72	235.54	1.11537	0.818
Abbreviations: AUC, area under the curve; CP, chronic pancreatitis; FC, fold change; PDAC, pancreatic ductal adenocarcinoma.
