# Supplementary material for: Blood small extracellular vesicles derived miRNAs to differentiate pancreatic ductal adenocarcinoma from chronic pancreatitis
Source: Clin Transl Med. 2021 Sep 10;11(9):e520. doi: 10.1002/ctm2.520 (PMC8431442; doi:10.1002/ctm2.520)
Supplement: Supplementary file 6 — SUPPORTING MATERIAL [file CTM2-11-e520-s010.xlsx]

## Sheet: Sheet1
Table S4. The selected highly and differentially expressed miRNAs in the training cohort
miRNA Name	P Value	Mean of PC Reads	Mean of PDAC Reads	logFC
hsa-miR-24-3p	5.88719e-07	4882.59	7497.34	0.618732
hsa-miR-425-5p	5.96171e-06	4097.74	2329.51	-0.8148
hsa-miR-191-5p	6.7624e-06	5845.41	4060.94	-0.525491
hsa-miR-92a-3p	7.49246e-06	221632	133987	-0.726068
hsa-miR-140-3p	7.78554e-06	13660.8	8502.77	-0.684033
hsa-miR-199b-3p	9.75305e-06	227.462	790.214	1.79662
hsa-miR-486-5p	1.11079e-05	537579	331263	-0.698497
hsa-miR-4732-3p	1.16269e-05	359.409	174.281	-1.04421
hsa-miR-486-3p	1.20179e-05	2273.49	1097.44	-1.05076
hsa-miR-3158-3p	1.38654e-05	675.95	266.233	-1.34423
hsa-miR-106b-3p	1.64389e-05	4104.44	2292.18	-0.840462
hsa-miR-199a-3p	1.7004e-05	234.854	789.09	1.74843
hsa-miR-27a-3p	1.7117e-05	11452.4	21080.6	0.880272
hsa-miR-95-3p	1.73043e-05	65.8038	252.242	1.93856
hsa-miR-7706	2.67958e-05	601.874	289.672	-1.05504
hsa-let-7i-5p	3.03751e-05	84888.7	56884.8	-0.577529
hsa-miR-145-3p	3.21882e-05	363.338	1103.96	1.6033
hsa-miR-338-5p	3.97615e-05	132.313	208.766	0.657931
hsa-miR-2110	4.27905e-05	1335.04	891.036	-0.583324
hsa-miR-25-5p	6.17778e-05	213.518	131.078	-0.703933
hsa-miR-25-3p	6.50936e-05	118998	72901.6	-0.706915
hsa-miR-584-5p	8.38225e-05	4479.81	3047.92	-0.555612
hsa-miR-532-5p	9.11175e-05	4655.7	3290.21	-0.500818
hsa-miR-185-3p	9.20931e-05	127.883	73.0612	-0.807643
hsa-miR-550a-3-5p	0.000104826	129.967	82.7685	-0.650994
hsa-miR-363-5p	0.000110168	94.1652	50.5493	-0.897503
hsa-miR-942-5p	0.000113394	393.158	261.323	-0.589274
hsa-miR-1294	0.000139222	205.292	125.425	-0.710853
hsa-miR-1180-3p	0.000166939	3541.58	2048.89	-0.789549
hsa-miR-7-5p	0.000173489	998.145	656.459	-0.604543
hsa-miR-10a-5p	0.000178358	15759.3	46612	1.56449
hsa-miR-4732-5p	0.000207461	1193.62	797.241	-0.582258
hsa-miR-335-5p	0.000321767	103.338	178.99	0.792507
hsa-miR-30e-5p	0.000368464	12346.1	8390.04	-0.5573
hsa-miR-139-5p	0.000398091	449.491	889.717	0.985055
hsa-miR-30d-5p	0.000399476	67800.1	48236.8	-0.491152
hsa-miR-24-2-5p	0.000413329	132.085	197.235	0.578444
hsa-miR-99b-5p	0.000426975	1988.38	4464.67	1.16696
hsa-miR-148b-3p	0.000516223	5298.48	3956.02	-0.421527
hsa-miR-3605-3p	0.000544571	123.292	75.3518	-0.710359
hsa-miR-29a-3p	0.000593692	1159.08	2172.27	0.906227
hsa-miR-505-5p	0.000611556	184.913	122.098	-0.5988
hsa-miR-183-5p	0.000622903	2748.04	1912.28	-0.523105
hsa-miR-342-5p	0.00062814	1358.47	759.32	-0.839198
hsa-miR-4326	0.000679632	145.608	92.4954	-0.65464
hsa-let-7b-5p	0.000743269	253224	131119	-0.949533
hsa-miR-450b-5p	0.000758453	59.3356	103.075	0.796718
hsa-miR-425-3p	0.000783024	291.018	208.205	-0.483104
hsa-miR-134-5p	0.000786105	108.023	212.579	0.976669
hsa-miR-142-5p	0.000828239	35694.5	23217.4	-0.620496
hsa-miR-93-5p	0.000972929	2212.2	1397.9	-0.662217
hsa-miR-143-3p	0.00103643	3392.98	8642.03	1.34882
hsa-miR-511-5p	0.00104073	102.688	316.591	1.62436
hsa-miR-27b-3p	0.00108314	9330.45	27262.7	1.54691
hsa-miR-23a-3p	0.00114104	391.429	704.012	0.846849
hsa-miR-339-3p	0.00121723	456.268	346.286	-0.397918
hsa-miR-6842-3p	0.00127153	115.445	71.7396	-0.686358
hsa-miR-101-3p	0.00134793	12877.8	9026.83	-0.512595
hsa-miR-92b-5p	0.0014264	361.932	212.748	-0.766575
hsa-miR-16-5p	0.00146947	3505.44	2142.74	-0.710139
hsa-miR-223-3p	0.0015197	108.717	235.537	1.11537
hsa-miR-629-5p	0.00155678	8544.18	5241.1	-0.705072
hsa-miR-382-5p	0.00156073	71.8477	128.747	0.841528
hsa-let-7e-5p	0.00182567	164.766	290.236	0.816811
hsa-miR-1224-5p	0.00199753	100.073	57.3097	-0.804204
hsa-miR-485-5p	0.00232627	52.7077	119.304	1.17855
hsa-miR-550a-5p	0.00235199	109.943	73.7598	-0.57585
hsa-miR-210-3p	0.00251045	171.761	118.482	-0.535737
hsa-miR-7976	0.00254906	163.078	108.905	-0.582502
hsa-miR-185-5p	0.00283981	5323.5	3233.55	-0.719257
hsa-miR-92b-3p	0.00284541	1533.63	1121.09	-0.45205
hsa-let-7g-5p	0.0030106	17500.1	13643.6	-0.359142
hsa-miR-20a-5p	0.00374838	2060.06	1180.66	-0.803098
hsa-miR-16-2-3p	0.00378439	19570.2	13249.1	-0.562769
hsa-miR-20b-5p	0.0039627	244.158	137.287	-0.830621
hsa-miR-501-3p	0.00406507	4894.61	3526.9	-0.472793
hsa-miR-361-5p	0.0040844	177.624	286.763	0.691035
hsa-miR-423-5p	0.00415711	759872	496134	-0.615026
hsa-miR-543	0.00478323	108.826	182.128	0.742931
hsa-miR-126-3p	0.00513291	20385.8	33860.6	0.732044
hsa-miR-1228-5p	0.00595161	202.759	397.235	0.970223
hsa-miR-155-5p	0.00635206	155.254	242.042	0.640623
hsa-miR-22-5p	0.00658638	1245.28	1887.46	0.599971
hsa-miR-1284	0.00658893	97.6152	69.3425	-0.493366
hsa-miR-18a-3p	0.00699728	159.566	107.455	-0.570413
hsa-miR-193a-5p	0.00870421	1364.04	3396.95	1.31635
hsa-miR-10b-5p	0.00890735	31388.2	49447.9	0.655689
hsa-miR-99a-5p	0.00891813	46782.3	125224	1.42047
hsa-miR-1908-5p	0.0105559	251.58	185.107	-0.442659
hsa-let-7a-3p	0.0106739	414.749	528.651	0.350077
hsa-miR-186-5p	0.0109409	4146.77	2809.6	-0.561624
hsa-miR-760	0.0111748	70.607	123.12	0.802184
hsa-miR-3615	0.0120834	9404	7007.11	-0.424455
hsa-miR-32-5p	0.0121414	339.326	458.222	0.433374
hsa-miR-421	0.0121907	132.784	89.7976	-0.564332
hsa-miR-125b-5p	0.0139108	1045.83	2106.12	1.00994
hsa-miR-320a	0.0139224	68299.9	50090.9	-0.447335
hsa-miR-103a-3p	0.0145691	3081.04	2254.87	-0.450376
hsa-miR-652-3p	0.014744	358.829	273.443	-0.392059
hsa-miR-224-5p	0.0154369	140.291	314.487	1.16458
hsa-miR-363-3p	0.0161987	8935.38	6592.44	-0.438717
hsa-miR-503-5p	0.0181544	317.641	228.391	-0.475894
hsa-miR-3613-5p	0.0185663	480.262	359.567	-0.417564
hsa-miR-128-3p	0.0188752	7658.76	6460.61	-0.24544
hsa-miR-107	0.0192126	2881.52	2077.58	-0.47193
hsa-miR-17-5p	0.0193397	466.841	325.558	-0.520014
hsa-miR-15b-3p	0.0196854	727.41	516.7	-0.493441
hsa-miR-151a-3p	0.020128	14425.5	9504.11	-0.602002
hsa-miR-182-5p	0.0207978	2039.79	1599.1	-0.351162
hsa-miR-200a-3p	0.0236419	185.857	747.392	2.00767
hsa-miR-660-5p	0.0249962	488.414	380.629	-0.359719
hsa-miR-4433b-3p	0.0254331	90.5248	147.547	0.70479
hsa-miR-197-3p	0.0255298	78.3134	112.805	0.526501
hsa-miR-451a	0.0270413	1.43499e+06	1.07665e+06	-0.414491
hsa-let-7d-5p	0.0284377	2558.21	2055.67	-0.315523
hsa-miR-483-5p	0.0310209	1733.18	4051.03	1.22486
hsa-miR-628-3p	0.0325727	74.9039	55.3934	-0.435326
hsa-miR-206	0.0338405	51.1869	104.796	1.03374
hsa-miR-181a-2-3p	0.0357188	434.652	313.951	-0.469323
hsa-miR-941	0.0358986	90.1554	61.3756	-0.554749
hsa-let-7b-3p	0.0374045	283.148	393.469	0.474694
hsa-miR-499a-5p	0.0381152	83.1284	183.842	1.14506
hsa-miR-30a-5p	0.0391911	3525.52	5481.79	0.636812
hsa-miR-181a-5p	0.040345	5851.29	4758.91	-0.298122
hsa-miR-484	0.0405935	5700.87	7196.34	0.336082
hsa-miR-125a-5p	0.0424519	1054.11	1718.7	0.705297
hsa-miR-26b-5p	0.0443018	2548.2	1944.9	-0.389779
hsa-miR-130b-3p	0.044727	129.63	94.8296	-0.450987
hsa-miR-106b-5p	0.0478809	549.164	391.341	-0.488813
Abbreviations: CP, chronic pancreatitis; FC, fold change; PDAC, pancreatic ductal adenocarcinoma
