# Supplementary material for: Blood small extracellular vesicles derived miRNAs to differentiate pancreatic ductal adenocarcinoma from chronic pancreatitis
Source: Clin Transl Med. 2021 Sep 10;11(9):e520. doi: 10.1002/ctm2.520 (PMC8431442; doi:10.1002/ctm2.520)
Supplement: Supplementary file 7 — SUPPORTING MATERIAL [file CTM2-11-e520-s011.xlsx]

## Sheet: Par.auc(1)
Table S5. All pairs of candidate blood small EV miRNAs sorted by AUC in the training cohort
miRNA name1	miRNA name2	AUC of training cohort
hsa-miR-95-3p	hsa-miR-26b-5p	0.94636
hsa-miR-95-3p	hsa-miR-3605-3p	0.944444
hsa-miR-95-3p	hsa-miR-128-3p	0.940613
hsa-miR-95-3p	hsa-miR-30d-5p	0.940613
hsa-miR-95-3p	hsa-miR-505-5p	0.938697
hsa-miR-95-3p	hsa-miR-148b-3p	0.934866
hsa-miR-95-3p	hsa-miR-342-5p	0.934866
hsa-miR-95-3p	hsa-miR-532-5p	0.931034
hsa-miR-95-3p	hsa-let-7g-5p	0.929119
hsa-miR-95-3p	hsa-miR-151a-3p	0.929119
hsa-miR-95-3p	hsa-miR-181a-2-3p	0.929119
hsa-miR-95-3p	hsa-miR-550a-5p	0.927203
hsa-miR-95-3p	hsa-let-7b-5p	0.925287
hsa-miR-95-3p	hsa-miR-191-5p	0.921456
hsa-miR-95-3p	hsa-miR-92a-3p	0.921456
hsa-miR-95-3p	hsa-miR-941	0.91954
hsa-miR-95-3p	hsa-miR-106b-3p	0.917625
hsa-miR-95-3p	hsa-miR-7706	0.917625
hsa-miR-95-3p	hsa-miR-183-5p	0.915709
hsa-miR-95-3p	hsa-miR-25-5p	0.915709
hsa-miR-95-3p	hsa-miR-486-3p	0.915709
hsa-miR-95-3p	hsa-miR-3158-3p	0.913793
hsa-miR-95-3p	hsa-miR-7-5p	0.913793
hsa-miR-95-3p	hsa-miR-101-3p	0.911877
hsa-miR-95-3p	hsa-miR-210-3p	0.911877
hsa-miR-95-3p	hsa-miR-550a-3-5p	0.911877
hsa-miR-95-3p	hsa-miR-584-5p	0.911877
hsa-miR-95-3p	hsa-miR-140-3p	0.908046
hsa-miR-95-3p	hsa-miR-4732-5p	0.908046
hsa-miR-95-3p	hsa-miR-363-5p	0.90613
hsa-miR-95-3p	hsa-miR-4326	0.90613
hsa-miR-95-3p	hsa-miR-1294	0.904215
hsa-miR-95-3p	hsa-miR-486-5p	0.904215
hsa-miR-95-3p	hsa-miR-185-3p	0.902299
hsa-miR-95-3p	hsa-miR-4732-3p	0.902299
hsa-miR-95-3p	hsa-miR-92b-3p	0.902299
hsa-miR-95-3p	hsa-miR-423-5p	0.898467
hsa-miR-95-3p	hsa-miR-503-5p	0.898467
hsa-miR-95-3p	hsa-miR-1180-3p	0.896552
hsa-miR-95-3p	hsa-miR-25-3p	0.896552
hsa-miR-95-3p	hsa-miR-92b-5p	0.896552
hsa-miR-95-3p	hsa-miR-1284	0.894636
hsa-miR-95-3p	hsa-miR-17-5p	0.894636
hsa-miR-95-3p	hsa-miR-2110	0.894636
hsa-miR-95-3p	hsa-miR-24-2-5p	0.894636
hsa-miR-95-3p	hsa-miR-339-3p	0.894636
hsa-miR-95-3p	hsa-miR-660-5p	0.894636
hsa-miR-95-3p	hsa-miR-6842-3p	0.894636
hsa-miR-95-3p	hsa-let-7d-5p	0.89272
hsa-miR-95-3p	hsa-miR-30e-5p	0.89272
hsa-miR-95-3p	hsa-miR-628-3p	0.89272
hsa-miR-95-3p	hsa-miR-629-5p	0.89272
hsa-miR-95-3p	hsa-let-7i-5p	0.890805
hsa-miR-95-3p	hsa-miR-142-5p	0.890805
hsa-miR-95-3p	hsa-miR-182-5p	0.890805
hsa-miR-95-3p	hsa-miR-1908-5p	0.890805
hsa-miR-95-3p	hsa-miR-425-5p	0.890805
hsa-miR-95-3p	hsa-miR-942-5p	0.890805
hsa-miR-95-3p	hsa-miR-93-5p	0.888889
hsa-miR-95-3p	hsa-miR-363-3p	0.886973
hsa-miR-95-3p	hsa-miR-18a-3p	0.885057
hsa-miR-95-3p	hsa-miR-320a	0.885057
hsa-miR-95-3p	hsa-miR-421	0.883142
hsa-miR-95-3p	hsa-miR-501-3p	0.883142
hsa-miR-95-3p	hsa-let-7a-3p	0.881226
hsa-miR-95-3p	hsa-miR-16-2-3p	0.881226
hsa-miR-95-3p	hsa-miR-16-5p	0.881226
hsa-miR-95-3p	hsa-miR-130b-3p	0.87931
hsa-miR-95-3p	hsa-miR-3613-5p	0.87931
hsa-miR-95-3p	hsa-miR-451a	0.87931
hsa-miR-95-3p	hsa-miR-20b-5p	0.877395
hsa-miR-95-3p	hsa-miR-103a-3p	0.875479
hsa-miR-95-3p	hsa-miR-1224-5p	0.875479
hsa-miR-95-3p	hsa-miR-185-5p	0.875479
hsa-miR-95-3p	hsa-miR-20a-5p	0.875479
hsa-miR-95-3p	hsa-miR-186-5p	0.873563
hsa-miR-95-3p	hsa-miR-3615	0.873563
hsa-miR-95-3p	hsa-miR-7976	0.873563
hsa-miR-95-3p	hsa-miR-652-3p	0.871648
hsa-miR-95-3p	hsa-miR-107	0.869732
hsa-miR-95-3p	hsa-miR-181a-5p	0.869732
hsa-miR-95-3p	hsa-miR-15b-3p	0.867816
hsa-miR-95-3p	hsa-let-7b-3p	0.863985
hsa-miR-95-3p	hsa-miR-10b-5p	0.863985
hsa-miR-95-3p	hsa-miR-24-3p	0.862069
hsa-miR-95-3p	hsa-miR-106b-5p	0.860153
hsa-miR-95-3p	hsa-miR-15a-5p	0.856322
hsa-miR-95-3p	hsa-miR-197-3p	0.850575
hsa-miR-95-3p	hsa-miR-32-5p	0.850575
hsa-miR-95-3p	hsa-miR-450b-5p	0.844828
hsa-miR-95-3p	hsa-let-7e-5p	0.840996
hsa-miR-95-3p	hsa-miR-155-5p	0.833333
hsa-miR-95-3p	hsa-miR-361-5p	0.831418
hsa-miR-95-3p	hsa-miR-126-3p	0.829502
hsa-miR-95-3p	hsa-miR-484	0.829502
hsa-miR-95-3p	hsa-miR-30a-5p	0.827586
hsa-miR-95-3p	hsa-miR-27a-3p	0.823755
hsa-miR-95-3p	hsa-miR-29a-3p	0.821839
hsa-miR-95-3p	hsa-miR-335-5p	0.821839
hsa-miR-95-3p	hsa-miR-125a-5p	0.818008
hsa-miR-95-3p	hsa-miR-338-5p	0.818008
hsa-miR-95-3p	hsa-miR-139-5p	0.810345
hsa-miR-95-3p	hsa-miR-22-5p	0.804598
hsa-miR-95-3p	hsa-miR-23a-3p	0.796935
hsa-miR-95-3p	hsa-miR-382-5p	0.789272
hsa-miR-95-3p	hsa-miR-543	0.770115
hsa-miR-95-3p	hsa-miR-499a-5p	0.764368
hsa-miR-95-3p	hsa-miR-4433b-3p	0.758621
hsa-miR-95-3p	hsa-miR-1228-5p	0.754789
hsa-miR-95-3p	hsa-miR-99b-5p	0.747126
hsa-miR-95-3p	hsa-miR-143-3p	0.743295
hsa-miR-95-3p	hsa-miR-206	0.741379
hsa-miR-95-3p	hsa-miR-224-5p	0.739464
hsa-miR-95-3p	hsa-miR-10a-5p	0.724138
hsa-miR-95-3p	hsa-miR-223-3p	0.720307
hsa-miR-95-3p	hsa-miR-134-5p	0.718391
hsa-miR-95-3p	hsa-miR-485-5p	0.706897
hsa-miR-95-3p	hsa-miR-760	0.706897
hsa-miR-95-3p	hsa-miR-199b-3p	0.704981
hsa-miR-95-3p	hsa-miR-125b-5p	0.695402
hsa-miR-95-3p	hsa-miR-199a-3p	0.695402
hsa-miR-95-3p	hsa-miR-27b-3p	0.683908
hsa-miR-95-3p	hsa-miR-193a-5p	0.678161
hsa-miR-95-3p	hsa-miR-511-5p	0.678161
hsa-miR-95-3p	hsa-miR-145-3p	0.668582
hsa-miR-95-3p	hsa-miR-200a-3p	0.614943
hsa-miR-95-3p	hsa-miR-483-5p	0.503831
hsa-miR-95-3p	hsa-miR-95-3p	0.5
hsa-miR-95-3p	hsa-miR-99a-5p	0.448276
Abbreviations: AUC, area under the curve.
