# Supplementary material for: Blood small extracellular vesicles derived miRNAs to differentiate pancreatic ductal adenocarcinoma from chronic pancreatitis
Source: Clin Transl Med. 2021 Sep 10;11(9):e520. doi: 10.1002/ctm2.520 (PMC8431442; doi:10.1002/ctm2.520)
Supplement: Supplementary file 8 — SUPPORTING MATERIAL [file CTM2-11-e520-s008.xlsx]

## Sheet: Sheet1
Table S6. The experimentally suppported or predicted targets of miR-95-3p and miR-26b-5p
miR-95-3p	miR-26b-5p
CELF2	TERF2
CTNND2	PRSS16
TRAPPC11	CCNT2
EID1	ZDHHC18
CENPBD1	POLE3
SETD1B	ABCD4
PURG	ARPC5
ZBTB37	ERLIN1
KIF4B	SLK
HDGF	RPRD2
SNX1	INPP5D
KIAA1462	NT5DC2
TTC3	B2M
RAI14	PIK3C3
RP11-537P22.1	ZNF503
RPL36A-HNRNPH2	TBC1D20
MMP8	CST3
SLC46A1	RBMY1A1
CUL4B	E2F7
	KIAA0754
	DDI2
	TRIB3
	CAMTA1
	PLXNA2
	VPS13C
	ST18
	MFSD12
	FBXO5
	AK2
	DTD2
	KRT32
	CCL2
	NCAPG2
	C1QTNF1
	NSL1
	SLC9A2
	GABBR1
	HSPA13
	RNF11
	POU2F1
	ENOX1
	TRIP6
	HOXB7
	CDC6
	ADAM9
	DHX35
	SLC38A1
	PHLPP2
	NA
	PRLR
	TAS2R13
	SRPX
	TMEM50A
	BRI3BP
	MPHOSPH8
	PPP1R2
	GLRX2
	LIG1
	ANKRD36BP2
	GDF10
	TMEM86A
	RAB3GAP1
	TBC1D15
	FOS
	RAB8A
	ERAP1
	PCGF6
	ADAM29
	DFNA5
	HIPK2
	CNOT6
	TMED8
	TMSB15A
	MPC1
	GSK3B
	CCNDBP1
	CES3
	CXADR
	GPR63
	ARAP2
	ARL4A
	CREBL2
	SIPA1
	WAPAL
	FBXO11
	PKIA
	PHKA2
	CHST12
	SLC38A6
	KYNU
	OTUD1
	CRIP2
	DTL
	CYLC2
	SLFN12
	FARP1
	MPC2
	COA4
	CDH9
	DUSP22
	C1QB
	CRLF1
	PTPN3
	PIM2
	SLC30A10
	NAT1
	TXNL1
	ZNF423
	VWA9
	SFRP4
	KHDC1L
	UST
	DVL3
	MPV17
	PEX11A
	PCNA
	ZSCAN26
	KANSL3
	STAT3
	TAGLN
	TRIM68
	B3GNT5
	ATP6AP1
	PDCL3
	ERBB2IP
	TNPO1
	FRMD4B
	PDGFRA
	EFCAB14
	GALNT7
	MAGEA11
	SI
	FMO3
	GLG1
	RNF144A
	ARFGEF1
	TRAPPC6A
	CDH2
	FZD5
	G3BP1
	PFKP
	CTH
	ZSCAN31
	ARHGEF5
	SLC6A15
	CDS1
	TBC1D13
	CRYZ
	HLA-DQB2
	MTERF
	CRYAA
	ADAM10
	ADAMTS5
	CHMP7
	PDE4DIP
	DNAJA1
	UGT2A1
	CAPN2
	C3
	COX8A
	CHST3
	PRPF4B
	ACADSB
	SLC6A14
	NFKB1
	FXYD3
	IRF4
	PDHX
	PCOLCE2
	OAZ1
	NUDC
	ERI2
	SLC6A6
	TROVE2
	SLC10A3
	MAP2
	DENND4A
	YWHAH
	INPP5B
	VAMP7
	SSH2
	GRB10
	ZNF616
	S100A7A
	TOM1L2
	C20orf24
	OAS2
	VDAC1
	C5AR1
	ANO6
	CCNB1
	DHRS11
	TOX
	ZBTB39
	TRNT1
	GPNMB
	DCTD
	RNF2
	GDAP1
	NUP62
	RPL6
	TENC1
	FIGF
	PBLD
	HELB
	RPN1
	PSMD5
	ZFAND5
	EZR
	DDX3Y
	YAP1
	ZBED4
	ADRBK1
	RNASE6
	NUCB2
	TAS2R9
	CSN3
	AP001324.1
	ITGAX
	P4HA1
	MAGIX
	TRAPPC3
	ZNF621
	AL590762.11
	AREL1
	SH3BGRL
	CD200
	ZIC2
	GPR22
	NUDT12
	RNF38
	WDR60
	ZBTB38
	GCLC
	LTA4H
	DNAJC6
	CAMKMT
	ACSL3
	PGAP1
	HTRA1
	C1orf27
	L1CAM
	ALPK3
	LSM3
	FITM2
	KCNQ2
	ANKRD11
	NELFCD
	PGR
	WDR12
	FIG4
	LAMA3
	BATF
	VPREB1
	SMS
	PTPLB
	BSDC1
	FAM135A
	ZNF793
	TUBGCP4
	INSL4
	LDB2
	NUCKS1
	EDN2
	BLM
	METAP1
	HIST1H1D
	LMAN2L
	KIAA1324
	ZNF791
	PCDHA10
	SMAD6
	PELI2
	KRT8
	CAMSAP1
	EIF2AK3
	FRS3
	USP25
	BRD2
	CELA3B
	CASP4
	TAF13
	ELAVL2
	SH2B3
	BCL3
	SDC3
	DICER1
	SNURF
	MLF2
	CASP7
	AC008132.13
	KCNH4
	CXCR4
	RBM12
	MAST4
	CDK2AP2
	FAM32A
	EMC10
	CAMK4
	DCSTAMP
	UNC93B1
	MSRB2
	MTERFD2
	CEMP1
	SDHB
	MMGT1
	NRAS
	PDK4
	ADRBK2
	FGFR3
	C19orf66
	NELFE
	LPHN2
	IAPP
	POU4F1
	S100A7
	DFFB
	CRTAM
	TMEM194A
	APOBEC3G
	ATXN2L
	AK4
	HP1BP3
	GPR1
	ATXN1L
	CNOT4
	TAGLN3
	STK4
	DGKE
	TET1
	TPCN1
	CIAO1
	CD36
	YWHAE
	SLC2A6
	CRIM1
	UFC1
	ELK4
	IL13RA2
	CHST15
	BID
	SLC26A4
	BATF3
	MSMO1
	KBTBD2
	CYR61
	ZNF605
	CHD1
	KIF1B
	ATE1
	ZNF468
	CCNL2
	AMDHD2
	DEFB4B
	CCT7
	RMI1
	SPC25
	SOX3
	ZNHIT2
	RORC
	PITPNC1
	B3GALT6
	OR2W1
	NXPH4
	SCARA3
	LPCAT1
	CCDC170
	GUSB
	RUVBL1
	TBC1D2B
	PCDHA7
	CALM3
	DCTN5
	AGTR1
	RBM48
	CST2
	NUP153
	TMEM30B
	MIER2
	KLHL8
	TLR1
	SCP2
	GALR2
	FAM193A
	ZNF724P
	BACE1
	CCDC53
	INHBB
	YOD1
	NKX3-2
	WARS
	ISOC2
	PPAT
	SV2B
	HOXB1
	BRD8
	TAF9B
	SOX11
	KREMEN2
	KIAA1598
	SLC25A12
	PSMB8
	SSH1
	KCNA5
	TRIM37
	COL12A1
	UBR5
	TRIM24
	AFTPH
	ARMC8
	EPHX1
	SLC35G1
	MED14
	ACE2
	NLN
	TSHB
	PSMA1
	HSPA4
	EIF4A3
	GRB14
	HIST3H2A
	HMGA2
	VANGL1
	TDRD7
	CDC25B
	ANXA3
	DAB2
	IL12A
	LGR4
	MYOG
	HEXB
	F13B
	BTN3A3
	RORB
	KRTAP5-7
	PIP5K1C
	SASH3
	MEX3B
	SEPT10
	ETV3
	TMPRSS6
	HMGA1
	EIF3D
	MORC4
	ATP5EP2
	IMPDH1
	LENG8
	RWDD3
	RECQL
	PPIC
	TMEM248
	TINF2
	C11orf30
	HLTF
	PCDHA13
	ANKRD52
	PRRC2B
	SRP19
	CYTH2
	REST
	NKX2-5
	TRAPPC2P1
	XK
	INPP5J
	CAV1
	DUSP14
	LRRC8B
	GABRG3
	TMCC2
	SEL1L
	IGFLR1
	SLCO1B1
	CACNB4
	LINC00483
	CYP27B1
	ASPN
	ADAR
	MPDZ
	SUGP2
	GALT
	DPYSL3
	MCM6
	FKTN
	FTH1
	IL10RB
	TFEB
	ZYG11B
	CA2
	ACVR1B
	GSTO2
	RBM28
	DEC1
	TSTA3
	HSD17B14
	TNS4
	IFNGR2
	MATN3
	WNT5A
	TPO
	HSPA1L
	LSM1
	HOXD13
	DPF3
	PHGDH
	SMURF2
	RNF103
	RSF1
	TAF2
	PURA
	USP20
	COL4A5
	SKIV2L2
	ODF2
	CYP4F8
	CYP51A1
	ABCG4
	P2RX2
	MREG
	LGR5
	LYZ
	LANCL1
	PRPF40A
	BNIP1
	FGL2
	RAB40B
	HBS1L
	ZNF597
	NAP1L1
	STX1A
	SOWAHC
	HTT
	DUSP12
	ZNF200
	ARHGEF12
	SGPL1
	REEP3
	SLAMF1
	FAM46C
	APOF
	SERPINB2
	YWHAG
	HSD11B1
	PRR7
	SEC23A
	SLC28A1
	VPRBP
	C12orf5
	NDUFB11
	PPP1CC
	MCL1
	COASY
	PTPN4
	HIST1H2BC
	LRRC20
	PQBP1
	ZDHHC20
	MAPK14
	CDK2
	GNA13
	CCND2
	ANXA1
	SECISBP2
	GALR3
	MRM1
	TSPAN3
	FOXM1
	SMARCA2
	RABGAP1
	EEA1
	HOXA9
	FKBP14
	TM9SF3
	GSPT2
	TOMM20
	CYB5A
	TTN
	UNC13A
	RC3H2
	NOX3
	NUP210
	TASP1
	GLI2
	PSMB7
	LMBR1
	MTMR4
	MAPKAP1
	SRFBP1
	GMFB
	PMEPA1
	HERPUD1
	ROCK2
	FAM198B
	ARPP19
	ZNF551
	GDF11
	NABP1
	ABCG2
	TCEB3B
	ZNF148
	FGGY
	NPTXR
	MYH10
	NRBP1
	KCTD14
	GKN1
	RPS6KC1
	TULP2
	ZFC3H1
	BACH1
	CPSF2
	LRRC8D
	PRPF39
	HUWE1
	TCF12
	ZNF839
	TRPM1
	CBX4
	RELB
	NOP10
	AP5Z1
	EXOC6B
	KLF12
	CASQ1
	EML4
	KIF2A
	COLEC12
	CAMSAP2
	SCO2
	FICD
	ANKRD50
	PMFBP1
	HPS4
	NTN1
	GREM2
	LMO7
	SLC6A8
	KIAA0319L
	FZD6
	GPR180
	IBSP
	ZNF24
	PPP3R1
	TOB1
	SYNJ2BP
	DERA
	TMEM167B
	IQGAP1
	DNMT3B
	SULT1B1
	GAN
	PSME1
	PRYP3
	WNK1
	ZWINT
	PCSK1
	GNB3
	GSE1
	PARK7
	GPATCH2
	VTN
	PMF1
	CDC5L
	EXD2
	NPR3
	TAP1
	ZNF18
	ANKRD36B
	SLC17A5
	TRPS1
	GAL3ST1
	CCDC28A
	FBXO45
	B3GALT1
	NET1
	FES
	ITGA3
	NME5
	APPL2
	GPR39
	TRIM17
	TMEM62
	CCNB1IP1
	TOR4A
	MAP4K3
	SMARCAD1
	ZNF664
	GMNN
	ATPAF1
	MAGI3
	ECH1
	SF3B1
	TSGA10
	URB2
	UXT
	INO80B
	ZNF507
	ZNF706
	AFAP1
	CPSF6
	ARID3B
	TNFRSF11A
	SELT
	HIST2H4B
	TMED5
	KCNF1
	PLGRKT
	SRGAP1
	RNF111
	NDUFB1
	NDST2
	OSTF1
	DDB2
	STYX
	RP11-663P9.2
	MED13
	KDM5D
	INHBA
	TAF9
	FOXD2
	XPOT
	TMTC3
	PAPPA
	ATP11B
	DDX6
	CEP83
	LILRA4
	ANKIB1
	PTPN1
	HSF1
	PER3
	HIPK3
	KIF13A
	CCR6
	DCBLD2
	COL19A1
	DLG5
	PPP6C
	UBL3
	CASD1
	CAND1
	GALNT11
	FAM127B
	SLC17A6
	STOML2
	AGO2
	EBNA1BP2
	IBTK
	EPG5
	NTNG1
	AGAP1
	POM121L1P
	MRPS16
	PRKCD
	POFUT2
	HNRNPA0
	GRHL2
	DHX30
	DPY19L1
	TPRKB
	RASIP1
	PHYHIPL
	NDUFA5
	PRUNE2
	MIB1
	SLC7A11
	LMNB1
	DSC1
	C9orf16
	LPPR1
	MEF2D
	CYTIP
	MTMR9
	CLN8
	TNKS2
	ATP1B1
	STAG1
	URI1
	CNTFR
	TMPRSS11E
	RXFP3
	POTEG
	CTSD
	RNF217
	CNPY3
	KIF18A
	TNFSF15
	DPM1
	TNFAIP3
	KLHL21
	DAD1
	IPPK
	DTNB
	CCSER2
	FBLN5
	RAB21
	WEE1
	DEFB4A
	MTCP1
	MLLT3
	SETD5
	SFT2D2
	LRP12
	WFDC6
	PHF3
	LAMP3
	PCBP3
	CEP85
	AGFG1
	RCOR1
	TEAD3
	CTDNEP1
	IGF1R
	TRIOBP
	SH3D19
	WRB
	IL24
	MINK1
	CYP11B2
	CENPQ
	ACBD5
	DDX17
	JAM2
	DCUN1D2
	DCTPP1
	BTBD3
	ZNF480
	KIAA0391
	C6orf211
	NR2E1
	PSME4
	MTHFS
	TSHZ3
	KPNA2
	TMEM41B
	GADD45A
	ZFHX3
	ZNF195
	HSPD1
	TPX2
	GGH
	COX7A2L
	RAB23
	PRR5L
	TRPC4
	TRAPPC4
	TARDBP
	SERPINH1
	CLTC
	SPCS3
	IFITM3
	GABARAP
	RBMY1B
	SLC25A28
	TSPAN12
	IRGC
	TLX1
	CHPF
	ZNF800
	SFMBT1
	WDFY2
	EFNA2
	GNB1
	KLF11
	SSX7
	TRIM6
	RHOU
	PARP14
	CNIH4
	WWTR1
	RDH14
	EMC3
	MTCH2
	NHLRC2
	ACTR8
	ZNF224
	ABHD14B
	ETF1
	PPP2R5C
	HSBP1
	SNAI1
	FKRP
	EXT2
	CCDC144A
	ZKSCAN7
	RTKN2
	HADH
	SH3GLB1
	FDFT1
	CDK5R1
	ANAPC1
	PMP22
	BNC1
	SF3A3
	APPL1
	SNAP91
	CH25H
	C18orf25
	EED
	CD2AP
	CAV2
	SLC30A7
	GALK1
	CFI
	COPS2
	GOLM1
	ZNF85
	ATG16L1
	EIF1AX
	STT3B
	HSD3B1
	APOO
	COQ9
	COX5A
	PCDHA11
	HOXB3
	SLC7A5
	ZBTB6
	EP400
	SLC16A4
	DDX60L
	CDK6
	PLOD2
	DEFA1B
	POU4F3
	TSFM
	TFAP2A
	ACAA2
	VPS37B
	GRTP1
	RPGRIP1
	IPO7
	THOC1
	SEPT7
	GATA2
	DDX3X
	PAQR6
	NAA40
	PDIA6
	PACRG
	SUGCT
	RSRP1
	SNRPD1
	COPB1
	OXSR1
	HMGN1
	METRN
	SERINC1
	LIPT1
	FSTL1
	CNNM2
	HAGH
	SERPINI2
	WBP5
	EYA3
	CORO1C
	ACTR5
	MTX2
	PHF10
	CLSTN2
	ANXA8
	IL1R2
	FZD3
	RRAS2
	CPD
	FASLG
	MTMR12
	ASF1B
	SFT2D3
	SRSF2
	TPM3
	CEND1
	STXBP3
	WDR26
	TRAM2
	EPC1
	ETV4
	ZNF770
	IL7R
	PNOC
	NAA15
	CELF1
	RAD51D
	TRAP1
	BCHE
	CSPG5
	EPAS1
	MAT2B
	NAP1L5
	ADAM19
	TBC1D30
	DDX25
	ADRA2A
	IKZF1
	ALG9
	C4orf46
	GPR17
	DST
	RBAK
	ABHD2
	ZBTB45
	KIAA0101
	HES1
	FKBP9
	BMP8B
	FAM160A1
	F3
	SYNM
	TRMT2A
	TIPARP
	PODNL1
	ADIPOR2
	SLC3A2
	MRPS17
	IER5
	ARAF
	CNTRL
	RFX7
	ZBTB20
	STON1
	AAMDC
	VPS13A
	DDX60
	CHM
	AGPAT5
	MBIP
	PPP1R14B
	SLC41A1
	TBCCD1
	GIGYF1
	GPR183
	NSD1
	SMPDL3A
	SUPT3H
	RCN2
	BRDT
	PLEKHA8
	RPS6KB2
	RPLP1
	SAFB
	SNX14
	DRD3
	ALCAM
	TTI2
	CD248
	AL359195.1
	KIF21B
	MEGF8
	CSRNP2
	G6PD
	ZNHIT1
	PPP2R5A
	ARFIP2
	MARC2
	PAK1
	PAQR4
	CBFB
	GCH1
	MFHAS1
	C1D
	BAG4
	TNRC6B
	SIX1
	RNF187
	DHODH
	NDUFS8
	EMC7
	ADAMTS12
	RTCB
	KRT18
	THAP10
	PRRC2C
	HSD17B11
	KCTD9
	UBB
	PRY2
	CEP104
	SEC61A2
	EFNA4
	MRPL18
	ANXA5
	ACBD3
	FAHD2B
	S100A2
	TOP2B
	ZSWIM6
	EGR3
	LSAMP
	PANK3
	PTER
	MED9
	CTNS
	SPECC1L
	PURB
	ZNF548
	SCAND2
	POTEJ
	CACNA1S
	IL22RA1
	CARD14
	CTSV
	HGD
	SLC35F5
	CTTN
	THAP5
	DCBLD1
	ADAM17
	WDR25
	IFIH1
	SMARCE1
	TMEM170B
	HDAC5
	TRIP12
	SOCS3
	AGMAT
	ATP9A
	RAPGEF4
	SMYD2
	DYRK2
	ALKBH1
	TEX2
	ABCA6
	DDX43
	STUB1
	SRP9P1
	CDK8
	LCAT
	FBRSL1
	C1QTNF9B-AS1
	SEC63
	FRAT2
	TCN1
	CSGALNACT2
	TRANK1
	CXCL6
	GHSR
	ARL8B
	POTEE
	PNO1
	ANKRD36BP1
	ASAP1
	RRS1
	FAM217B
	MAPK1IP1L
	GREB1L
	LAPTM4A
	MMP16
	PCDH18
	DNAJC11
	ELF4
	OXA1L
	ZBED1
	C1orf216
	TRIM14
	MARCH1
	NKX2-2
	ZNF584
	ATP6V1B2
	GSTA1
	GABRB3
	SCAMP1
	ICE1
	ZNF721
	ZNF136
	MME
	SLC6A16
	EIF5
	ARHGAP35
	SERP1
	PTK2
	SLAMF7
	SLC2A3
	SPRR1A
	IDI1
	GNRHR
	DYX1C1
	TRAFD1
	TIMM10
	ANKS1A
	EIF2S3
	PKN1
	ETNK1
	LTV1
	ZNF862
	COPZ2
	TRPC7
	CADM1
	MN1
	NCEH1
	ZNF217
	KLRC4
	LARP4B
	JOSD1
	CYP2D6
	TRIM22
	HSPA12A
	FAF2
	GGA3
	RBM5
	SMG6
	RBMY1J
	PSD3
	NAA50
	LIF
	LARP1
	SH3GL2
	KLHL42
	ITGBL1
	CIB1
	PRPS2
	NCAM2
	PLCB1
	MAP1LC3C
	KIF3B
	STARD5
	RNASEH1
	WDHD1
	TMX4
	C4orf29
	GABRA3
	PTCHD1
	DERL2
	SHFM1
	DOCK10
	PCCA
	MAP3K12
	MLNR
	CNIH1
	NPC2
	PHTF2
	PMAIP1
	TSKU
	YIPF4
	SP4
	CDH1
	PARP6
	KEAP1
	MRPS18B
	REPIN1
	TGFB1I1
	AC140484.1
	MRPS34
	BRD7
	SMC4
	OSBPL11
	HDGF
	ZFX
	DDIT4
	SFXN1
	HIST1H2BI
	MFSD9
	PIKFYVE
	CARS2
	AEBP2
	DPPA4
	TET3
	PNKP
	CMIP
	KLHDC10
	SPAG1
	SLC5A3
	ZBED6
	MB
	CD28
	SF3B3
	RAB30
	CDKN1C
	TYMS
	KDELC1
	RAMP2-AS1
	EPT1
	SND1
	IFI44
	MAPK9
	FBXL6
	SGMS2
	CD82
	ARNT2
	PCNX
	EEF2
	CHORDC1
	ZNF250
	EVI2A
	BTG2
	CASP3
	POLR2M
	PDLIM1
	C6orf15
	FBN1
	ATAT1
	RGS3
	USP6
	ARL15
	GPC4
	DGKZ
	B4GALT1
	PDCD10
	FCN2
	JUN
	ZNF711
	PIK3R3
	FAM105A
	FAM3A
	PPP1R15B
	RBMS2
	FBXO28
	FBN2
	ATP6AP2
	CLINT1
	ENDOG
	DNPEP
	TXLNA
	CATSPERB
	LRFN3
	BABAM1
	FAM208B
	RBM4B
	BAG3
	CYP2F1
	CCND1
	IMPAD1
	PBXIP1
	LRP4
	ZNF133
	PFN2
	MGP
	SMAD4
	LRP2
	RBM3
	TXK
	FNDC3B
	MEAF6
	C10orf12
	PLA2G12A
	PRDM13
	CDCA3
	RP11-624L12.1
	NFKBIE
	UBE2A
	ZNF678
	ACTR3
	PTPRO
	SCN2A
	PPT1
	RAE1
	NEBL
	ASNS
	COL15A1
	DSCC1
	KDM4A
	TMEM56
	MIR22HG
	ATP1B3
	TRIM65
	PLEKHB2
	SLC25A13
	KCNE4
	SSFA2
	TMEM132D
	PHLDB2
	HECTD3
	C17orf53
	STRBP
	SNORA70
	NRD1
	TLX3
	POLR2H
	QARS
	KRTAP5-3
	BHLHE40
	ASPM
	TUSC3
	CDV3
	INPP5K
	NPEPPS
	PBX3
	FAM92A1
	CCL27
	TAS2R10
	CHST7
	MXI1
	TMEM19
	SLC35C1
	NUFIP2
	ALPI
	UFL1
	POLD4
	PRR14
	CLTA
	TPD52L2
	ATP1A3
	SLC19A2
	MSL1
	ADPGK
	EEF1E1-BLOC1S5
	AOX1
	IGFBP4
	LRRC58
	COL4A2
	SLC4A7
	ADM
	FAM8A1
	CISH
	IFRD2
	ABCE1
	PPP1R10
	GADD45GIP1
	HELZ
	PM20D2
	AP000346.2
	MCC
	E2F3
	SMARCA5
	ZNF277
	ARFRP1
	FKBP9L
	FAM114A2
	RGMB
	MCTP2
	SACS
	C2CD2
	CPB2
	GINS1
	CCDC25
	FAF1
	YEATS4
	AKT1
	RQCD1
	SLC35D2
	NOP2
	PDE8A
	KTN1
	POLR2F
	PKMYT1
	CYP24A1
	WISP3
	CREBRF
	RSL24D1
	CA13
	LRRC17
	PPP2R2A
	RNF24
	YPEL3
	BLNK
	LNPEP
	FOLH1
	MNDA
	FAM134C
	CXorf38
	PDE11A
	RABGGTA
	LRRTM4
	SORCS3
	ZNF44
	SNAPC5
	MYC
	TEX30
	THOC7
	HOXA5
	ZDHHC6
	ASXL3
	UQCRC2
	PBRM1
	UPF3B
	UBE3C
	PDHA2
	KIF4A
	SON
	HSPB7
	RMDN1
	SF3B2
	NR4A3
	CD46
	CTDSPL
	FBXO3
	ODAM
	PRKAG1
	TXNRD1
	SACM1L
	DCTN3
	GALNT1
	PPM1A
	EARS2
	MYO9A
	CDC14B
	PSAT1
	RAB36
	FOXG1
	PCDHAC2
	KHK
	TP53INP1
	ADAM18
	GBP2
	MRPS15
	CCL7
	ARL17A
	MTX1
	MRPS2
	WRAP73
	GPRC5A
	ABCD1
	LBH
	POLR1B
	BCL7B
	SRP9
	SUB1
	LMCD1
	COG5
	CHERP
	RAB32
	RBM19
	ADAP2
	TK1
	BOLA2B
	ZNF549
	PRKCSH
	ENOSF1
	GLRX
	COL5A1
	GPBP1L1
	PDGFRL
	PCDHA12
	FAM49B
	DEFA3
	EPS15
	DENND5B
	NMD3
	IGF2R
	RBMY1HP
	BEND4
	MYPOP
	GAS2
	EIF4A2
	MTPN
	GALNT3
	CPM
	INTS7
	ZNF460
	CTSZ
	SOCS5
	SKIL
	TFRC
	BIRC6
	KLRC2
	IKBKAP
	SLC25A23
	RABL3
	BLVRB
	VIM
	BMP2K
	DYRK3
	NEK6
	TGM1
	TMED10
	STIL
	CBLC
	ATAD2B
	SETD8
	KPNA1
	COG8
	FAN1
	IFI16
	ANO2
	CCDC47
	PIM1
	IL17RB
	SRPR
	PDGFB
	OXCT1
	KIAA1462
	MRPL22
	UFSP2
	PRKACA
	VCP
	CBX6
	UBQLN3
	SUPT5H
	DBR1
	ECT2
	SLC25A17
	PRY
	HOXB6
	DUT
	SMN1
	PDIA5
	IL3
	HMOX1
	ENPP2
	DNAJA3
	FAM20B
	WASF2
	GDE1
	KANK2
	SMNDC1
	LGMN
	COMMD8
	MNAT1
	SLC38A2
	BAZ1A
	RNF19A
	QPRT
	EIF4G1
	MIA3
	MPDU1
	MED31
	C8orf33
	RAD51C
	RAB18
	DENND6A
	NSA2
	CERK
	ACSF2
	PDK1
	HNRNPM
	GSTP1
	SNX16
	CYP4A22
	KIAA2013
	TLE4
	PDE12
	KRTAP5-8
	NCAPD3
	ZNF138
	HSD17B2
	FOSL2
	FLNA
	SAMD14
	TRIM33
	TBCC
	PSMC4
	CREBZF
	HSF2
	MMD
	COMMD3
	PTGS2
	GTF3A
	CYB5R4
	HECA
	RRP15
	SFPQ
	REEP4
	ASNA1
	NCOA2
	ARL6IP6
	RPS6KA6
	MCMBP
	EI24
	CFL2
	MEPCE
	ID1
	ZMAT4
	GINS4
	SEC24A
	RB1
	AP1S3
	AEN
	GEM
	NEK9
	SATB1
	CHIC1
	GTF2A2
	SKI
	FAM118A
	CCDC181
	RCBTB2
	COL4A4
	KCNN2
	SOS1
	KIAA1644
	PIK3CG
	CD97
	LY6D
	TMCC1
	DUSP21
	CCDC109B
	IDH1
	SLC22A23
	CDK18
	FGF9
	BUD31
	HSP90B1
	RSRC2
	GPX4
	ZFAND6
	METTL16
	YWHAZ
	YIF1A
	COPS4
	ERICH1
	PLS1
	DYNC2LI1
	HDAC2
	FBXL19
	CRELD1
	GP1BB
	IPMK
	SLC25A36
	GDI1
	ZKSCAN3
	HARS2
	ARL5A
	PSMB2
	EMP3
	PEX5L
	HSF4
	BRSK2
	BHLHE22
	TAF4B
	FCGR1B
	CHAC1
	SRRM2
	TMEM74B
	USP32P1
	NTSR1
	PDSS2
	KLHL15
	BOLA2
	S100P
	CDK14
	NUAK2
	GNL3
	OR2S2
	GNPNAT1
	GALNT10
	METTL9
	EPHA2
	DDX5
	ASCC3
	PCCB
	LARP4
	POP4
	BACE2
	PTPRJ
	TNFRSF21
	ZBTB43
	TIPRL
	SLC22A13
	SYNE1
	RPA3
	RGCC
	RAC1
	CRYL1
	INSR
	SNX2
	H3F3C
	KLHL23
	TAC3
	TCEAL1
	OTUD4
	OR2J3
	PRKAA1
	PAF1
	GPR135
	IFRD1
	RBMY1F
	INHA
	FAM208A
	PTP4A1
	FGFR1OP2
	MESDC2
	SHOC2
	ATP6V1A
	PRR4
	TOLLIP
	ADAMTS1
	GPALPP1
	PAK6
	HSPA9
	MAP7
	UBE2K
	TCTN2
	TMEM106B
	MANSC1
	ZNF672
	IPO5
	ERAP2
	SESN1
	AIMP1
	MCUR1
	CASP9
	SH3RF1
	RYR3
	ANKRD46
	TXNDC15
	CLEC2B
	EIF2B1
	STX12
	VIPAS39
	TSEN34
	ROS1
	SDE2
	TNP2
	HSPA4L
	TOR1B
	BMP2
	KIAA1107
	TNFRSF10B
	TIA1
	PIK3C2A
	RPL28
	RAB3A
	FAM220A
	CHD2
	FSTL5
	ZDHHC11B
	TMEM187
	MPI
	C16orf72
	ZNF518B
	CACNA1C
	PUS7
	MDM1
	TSC22D2
	SNRPN
	BTAF1
	TMEM2
	DNAJC12
	MGST3
	EMP2
	PSMD12
	BCL2L12
	MAB21L1
	TPPP
	CPN2
	KCNK1
	ZC3H11A
	ADNP
	HSPA8
	HMGN5
	KRT4
	LSM11
	MADD
	SERPINB1
	MED28
	NIFK
	TPI1
	SCGB1D1
	EIF2S1
	AC068538.2
	RRM1
	DSG2
	CLIC2
	CASC5
	GTF2IRD2
	SLC16A6
	SRP72
	SP1
	DAK
	THRB
	USPL1
	TESK1
	DUSP7
	COL1A2
	NDUFA1
	CCDC15
	FAM98A
	RBPJ
	BNC2
	IDH2
	SLC2A4RG
	ALX1
	CXCR1
	PSMB1
	LRPAP1
	BLOC1S2
	CSNK1G1
	ADI1
	GOT2
	OSTM1
	OR10H1
	FNIP1
	SLC39A6
	OR2F2
	TRPV6
	SMIM13
	FAM168B
	GBP1
	LONP1
	ONECUT2
	SPRY1
	FANCF
	NPTN
	MAT2A
	ZNF451
	GNPTAB
	TSPAN17
	CNOT2
	RASSF3
	BLOC1S5
	TSPYL4
	ARRDC3
	KIAA1377
	NFE2L2
	EPC2
	STK16
	OR1A2
	RASGRF1
	PSMC3IP
	SLC20A1
	PEX13
	LAMC1
	RAI14
	TRAPPC2
	C14orf166
	ERC1
	CDK19
	CHFR
	LMAN1
	FADS2
	KAT2B
	UBE2V2
	LRRC8E
	TMEM132A
	CNTLN
	VMA21
	EID2
	FAM160B1
	TLK1
	CAPN9
	GTF2IRD2B
	POLR3G
	DESI1
	EP300
	SUN1
	NLGN4X
	KIR3DX1
	CBLL1
	SELENBP1
	PGRMC2
	ZNF35
	MYT1L
	OFD1
	ST8SIA1
	PNMT
	CASP8
	USP48
	TFB2M
	ZNF679
	DNAJC21
	CASZ1
	CHSY1
	C11orf16
	RPL39
	ERCC8
	MICU2
	RASSF9
	PLAG1
	S100PBP
	NFIB
	THUMPD1
	REV3L
	TWISTNB
	ARHGAP44
	CHML
	SPATA6
	PSMD7
	PIAS2
	FBXW2
	BRD3
	NVL
	C18orf54
	THAP3
	TMEM50B
	WDR3
	CAST
	YIPF5
	CDK12
	POMK
	ELMO1
	UBE2D3
	USP14
	UBE2E1
	DNAL4
	TOM1
	CHMP3
	POTEF
	COX10
	IL1RL1
	MZT1
	ALKBH4
	DIABLO
	DCHS2
	TSPYL1
	SCAF11
	CBY1
	KCND1
	CDH5
	VAV1
	EPM2AIP1
	SIX5
	CYP2D7P1
	TCTA
	AKAP5
	H3F3B
	ARMC1
	SERPINB5
	CERS6
	ICAM5
	TP53I3
[truncated: 676 more rows]
