# Supplementary material for: Blood small extracellular vesicles derived miRNAs to differentiate pancreatic ductal adenocarcinoma from chronic pancreatitis
Source: Clin Transl Med. 2021 Sep 10;11(9):e520. doi: 10.1002/ctm2.520 (PMC8431442; doi:10.1002/ctm2.520)
Supplement: Supplementary file 9 — SUPPORTING MATERIAL [file CTM2-11-e520-s003.xlsx]

## Sheet: Sheet1
Table S7. All of the candidate blood small EV miRNAs to differentiate between metastatic and non-metastatic PDAC patients in the training cohort
miRNA Name	P Value	Mean of non-metastatic PDAC reads	Mean of metastastatic PDAC reads	logFC	AUC of training cohort
hsa-miR-335-5p	0.010633	134.187	196.187	0.547988	0.745238
hsa-miR-338-5p	0.0168083	166.044	218.692	0.397338	0.730952
hsa-miR-148b-3p	0.0280944	4721.45	3737.21	-0.337268	0.72619
hsa-miR-92a-3p	0.0385531	180086	131000	-0.459123	0.7
hsa-miR-92a-3p	0.0418794	178825	130666	-0.452667	0.7
hsa-miR-101-3p	0.0436153	11215.3	8420.33	-0.413516	0.685714
hsa-miR-485-5p	0.00830118	77.1596	142.33	0.883321	0.67381
hsa-miR-101-3p	0.0499243	11710.5	8822.67	-0.408518	0.67381
hsa-miR-382-5p	0.0329901	95.7091	139.759	0.546214	0.661905
hsa-miR-4466	0.0353469	64.0992	98.801	0.624219	0.645238
hsa-miR-625-3p	0.0434061	401.831	496.21	0.304362	0.640476
hsa-miR-200c-3p	0.0102616	61.9109	578.04	3.2229	0.597619
hsa-miR-155-5p	0.0487897	190.616	261.851	0.458076	0.597619
Abbreviations: AUC, area under the curve; CP, chronic pancreatitis; FC, fold change; PDAC, pancreatic ductal adenocarcinoma
