# Supplementary material for: Blood small extracellular vesicles derived miRNAs to differentiate pancreatic ductal adenocarcinoma from chronic pancreatitis
Source: Clin Transl Med. 2021 Sep 10;11(9):e520. doi: 10.1002/ctm2.520 (PMC8431442; doi:10.1002/ctm2.520)
Supplement: Supplementary file 10 — SUPPORTING MATERIAL [file CTM2-11-e520-s009.xlsx]

## Sheet: Sheet1
Table S8. All of the blood small EV miRNAs to distinguish between metastatic and non-metastatic PDAC patients sorted by AUC in the training cohort
MiRNA Name1	MiRNA Name2	AUC of training cohort
hsa-miR-335-5p	hsa-let-7b-3p	0.847619
hsa-miR-335-5p	hsa-miR-215-5p	0.833333
hsa-miR-335-5p	hsa-miR-340-5p	0.797619
hsa-miR-335-5p	hsa-miR-30b-5p	0.788095
hsa-miR-335-5p	hsa-miR-378c	0.778571
hsa-miR-335-5p	hsa-miR-361-5p	0.77619
hsa-miR-335-5p	hsa-miR-152-3p	0.77381
hsa-miR-335-5p	hsa-let-7g-5p	0.77381
hsa-miR-335-5p	hsa-miR-148b-3p	0.771429
hsa-miR-335-5p	hsa-miR-532-5p	0.771429
hsa-miR-335-5p	hsa-let-7c-5p	0.769048
hsa-miR-335-5p	hsa-miR-328-3p	0.766667
hsa-miR-335-5p	hsa-miR-182-5p	0.766667
hsa-miR-335-5p	hsa-miR-148a-3p	0.764286
hsa-miR-335-5p	hsa-miR-144-3p	0.761905
hsa-miR-335-5p	hsa-miR-92a-3p	0.761905
hsa-miR-335-5p	hsa-miR-194-5p	0.757143
hsa-miR-335-5p	hsa-miR-505-5p	0.757143
hsa-miR-335-5p	hsa-miR-30d-5p	0.754762
hsa-miR-335-5p	hsa-miR-101-3p	0.75
hsa-miR-335-5p	hsa-miR-3605-3p	0.75
hsa-miR-335-5p	hsa-miR-191-5p	0.75
hsa-miR-335-5p	hsa-miR-664a-5p	0.747619
hsa-miR-335-5p	hsa-let-7a-3p	0.747619
hsa-miR-335-5p	hsa-miR-96-5p	0.745238
hsa-miR-335-5p	hsa-miR-19a-3p	0.742857
hsa-miR-335-5p	hsa-miR-30c-5p	0.740476
hsa-miR-335-5p	hsa-miR-92b-3p	0.738095
hsa-miR-335-5p	hsa-miR-3605-5p	0.738095
hsa-miR-335-5p	hsa-miR-7706	0.738095
hsa-miR-335-5p	hsa-miR-128-3p	0.738095
hsa-miR-335-5p	hsa-miR-651-5p	0.738095
hsa-miR-335-5p	hsa-miR-550a-3-5p	0.735714
hsa-miR-335-5p	hsa-miR-26b-5p	0.733333
hsa-miR-335-5p	hsa-miR-3158-3p	0.730952
hsa-miR-335-5p	hsa-miR-1307-5p	0.730952
hsa-miR-335-5p	hsa-miR-19b-3p	0.730952
hsa-miR-335-5p	hsa-miR-150-5p	0.730952
hsa-miR-335-5p	hsa-miR-421	0.730952
hsa-miR-335-5p	hsa-miR-192-5p	0.728571
hsa-miR-335-5p	hsa-miR-3143	0.728571
hsa-miR-335-5p	hsa-let-7f-1-3p	0.728571
hsa-miR-335-5p	hsa-miR-21-5p	0.72619
hsa-miR-335-5p	hsa-miR-423-3p	0.72619
hsa-miR-335-5p	hsa-miR-24-3p	0.72619
hsa-miR-335-5p	hsa-miR-183-5p	0.72619
hsa-miR-335-5p	hsa-miR-16-5p	0.72381
hsa-miR-335-5p	hsa-miR-451a	0.72381
hsa-miR-335-5p	hsa-let-7d-5p	0.72381
hsa-miR-335-5p	hsa-miR-660-5p	0.72381
hsa-miR-335-5p	hsa-miR-29c-3p	0.721429
hsa-miR-335-5p	hsa-miR-4732-5p	0.721429
hsa-miR-335-5p	hsa-miR-125b-5p	0.719048
hsa-miR-335-5p	hsa-let-7b-5p	0.719048
hsa-miR-335-5p	hsa-miR-378a-3p	0.719048
hsa-miR-335-5p	hsa-miR-25-3p	0.719048
hsa-miR-335-5p	hsa-miR-589-5p	0.719048
hsa-miR-335-5p	hsa-miR-500a-3p	0.719048
hsa-miR-335-5p	hsa-miR-345-5p	0.716667
hsa-miR-335-5p	hsa-miR-425-5p	0.716667
hsa-miR-335-5p	hsa-miR-363-3p	0.716667
hsa-miR-335-5p	hsa-miR-142-5p	0.714286
hsa-miR-335-5p	hsa-miR-15b-5p	0.714286
hsa-miR-335-5p	hsa-miR-146b-5p	0.711905
hsa-miR-335-5p	hsa-miR-148a-5p	0.711905
hsa-miR-335-5p	hsa-miR-486-5p	0.711905
hsa-miR-335-5p	hsa-miR-375	0.707143
hsa-miR-335-5p	hsa-miR-425-3p	0.707143
hsa-miR-335-5p	hsa-miR-106b-5p	0.707143
hsa-miR-335-5p	hsa-miR-942-5p	0.704762
hsa-miR-335-5p	hsa-miR-4732-3p	0.704762
hsa-miR-335-5p	hsa-miR-30e-5p	0.702381
hsa-miR-335-5p	hsa-let-7f-5p	0.702381
hsa-miR-335-5p	hsa-let-7a-5p	0.702381
hsa-miR-335-5p	hsa-miR-130a-3p	0.702381
hsa-miR-335-5p	hsa-miR-140-3p	0.702381
hsa-miR-335-5p	hsa-miR-1306-3p	0.702381
hsa-miR-335-5p	hsa-miR-15b-3p	0.702381
hsa-miR-335-5p	hsa-miR-1294	0.702381
hsa-miR-335-5p	hsa-miR-106b-3p	0.702381
hsa-miR-335-5p	hsa-miR-432-5p	0.7
hsa-miR-335-5p	hsa-miR-320a	0.7
hsa-miR-335-5p	hsa-miR-378i	0.697619
hsa-miR-335-5p	hsa-miR-1284	0.697619
hsa-miR-335-5p	hsa-let-7d-3p	0.697619
hsa-miR-335-5p	hsa-miR-17-5p	0.695238
hsa-miR-335-5p	hsa-miR-28-3p	0.695238
hsa-miR-335-5p	hsa-miR-30a-5p	0.695238
hsa-miR-335-5p	hsa-miR-32-5p	0.695238
hsa-miR-335-5p	hsa-miR-501-3p	0.695238
hsa-miR-335-5p	hsa-miR-18a-3p	0.694048
hsa-miR-335-5p	hsa-miR-30e-3p	0.692857
hsa-miR-335-5p	hsa-miR-744-5p	0.692857
hsa-miR-335-5p	hsa-miR-16-2-3p	0.692857
hsa-miR-335-5p	hsa-miR-2110	0.690476
hsa-miR-335-5p	hsa-miR-24-2-5p	0.690476
hsa-miR-335-5p	hsa-miR-93-5p	0.690476
hsa-miR-335-5p	hsa-miR-20a-5p	0.688095
hsa-miR-335-5p	hsa-miR-23b-3p	0.688095
hsa-miR-335-5p	hsa-miR-197-3p	0.685714
hsa-miR-335-5p	hsa-miR-210-3p	0.685714
hsa-miR-335-5p	hsa-miR-26a-5p	0.685714
hsa-miR-335-5p	hsa-miR-29a-3p	0.685714
hsa-miR-335-5p	hsa-miR-598-3p	0.685714
hsa-miR-335-5p	hsa-miR-6842-3p	0.685714
hsa-miR-335-5p	hsa-miR-126-5p	0.685714
hsa-miR-335-5p	hsa-miR-106a-5p	0.685714
hsa-miR-335-5p	hsa-miR-320b	0.683333
hsa-miR-335-5p	hsa-miR-30a-3p	0.683333
hsa-miR-335-5p	hsa-miR-486-3p	0.680952
hsa-miR-335-5p	hsa-miR-502-3p	0.680952
hsa-miR-335-5p	hsa-miR-628-3p	0.678571
hsa-miR-335-5p	hsa-miR-652-3p	0.678571
hsa-miR-335-5p	hsa-miR-185-5p	0.67619
hsa-miR-335-5p	hsa-let-7i-5p	0.67381
hsa-miR-335-5p	hsa-miR-374a-5p	0.67381
hsa-miR-335-5p	hsa-miR-181a-5p	0.671429
hsa-miR-335-5p	hsa-miR-103a-3p	0.671429
hsa-miR-335-5p	hsa-miR-550a-5p	0.671429
hsa-miR-335-5p	hsa-miR-222-3p	0.671429
hsa-miR-335-5p	hsa-miR-511-5p	0.669048
hsa-miR-335-5p	hsa-miR-15a-5p	0.669048
hsa-miR-335-5p	hsa-miR-1307-3p	0.669048
hsa-miR-335-5p	hsa-miR-1180-3p	0.669048
hsa-miR-335-5p	hsa-miR-503-5p	0.669048
hsa-miR-335-5p	hsa-miR-23a-3p	0.666667
hsa-miR-335-5p	hsa-miR-151a-3p	0.666667
hsa-miR-335-5p	hsa-miR-3613-5p	0.664286
hsa-miR-335-5p	hsa-miR-342-5p	0.664286
hsa-miR-335-5p	hsa-miR-424-3p	0.664286
hsa-miR-335-5p	hsa-miR-1908-5p	0.661905
hsa-miR-335-5p	hsa-miR-127-3p	0.661905
hsa-miR-335-5p	hsa-miR-185-3p	0.661905
hsa-miR-335-5p	hsa-miR-146a-5p	0.659524
hsa-miR-335-5p	hsa-miR-532-3p	0.659524
hsa-miR-335-5p	hsa-miR-107	0.657143
hsa-miR-335-5p	hsa-miR-3913-5p	0.657143
hsa-miR-335-5p	hsa-miR-144-5p	0.657143
hsa-miR-335-5p	hsa-miR-7976	0.657143
hsa-miR-335-5p	hsa-miR-339-3p	0.657143
hsa-miR-335-5p	hsa-miR-98-5p	0.657143
hsa-miR-335-5p	hsa-miR-409-3p	0.654762
hsa-miR-335-5p	hsa-miR-320e	0.654762
hsa-miR-335-5p	hsa-miR-25-5p	0.654762
hsa-miR-335-5p	hsa-miR-195-3p	0.652381
hsa-miR-335-5p	hsa-miR-181d-5p	0.652381
hsa-miR-335-5p	hsa-miR-186-5p	0.65
hsa-miR-335-5p	hsa-miR-335-3p	0.65
hsa-miR-335-5p	hsa-miR-361-3p	0.65
hsa-miR-335-5p	hsa-miR-3615	0.647619
hsa-miR-335-5p	hsa-miR-27b-3p	0.647619
hsa-miR-335-5p	hsa-miR-221-3p	0.645238
hsa-miR-335-5p	hsa-miR-20b-5p	0.645238
hsa-miR-335-5p	hsa-miR-100-5p	0.642857
hsa-miR-335-5p	hsa-miR-629-5p	0.640476
hsa-miR-335-5p	hsa-miR-140-5p	0.640476
hsa-miR-335-5p	hsa-miR-22-3p	0.640476
hsa-miR-335-5p	hsa-miR-363-5p	0.640476
hsa-miR-335-5p	hsa-miR-99a-5p	0.638095
hsa-miR-335-5p	hsa-miR-584-5p	0.638095
hsa-miR-335-5p	hsa-miR-1301-3p	0.635714
hsa-miR-335-5p	hsa-miR-27a-3p	0.635714
hsa-miR-335-5p	hsa-miR-196b-5p	0.635714
hsa-miR-335-5p	hsa-miR-7-5p	0.633333
hsa-miR-335-5p	hsa-miR-22-5p	0.633333
hsa-miR-335-5p	hsa-miR-130b-3p	0.633333
hsa-miR-335-5p	hsa-miR-126-3p	0.630952
hsa-miR-335-5p	hsa-miR-92b-5p	0.628571
hsa-miR-335-5p	hsa-miR-769-5p	0.628571
hsa-miR-335-5p	hsa-miR-499a-5p	0.628571
hsa-miR-335-5p	hsa-miR-150-3p	0.62619
hsa-miR-335-5p	hsa-miR-181a-3p	0.62381
hsa-miR-335-5p	hsa-miR-125a-5p	0.62381
hsa-miR-335-5p	hsa-miR-181b-5p	0.621429
hsa-miR-335-5p	hsa-miR-331-5p	0.621429
hsa-miR-335-5p	hsa-miR-323a-3p	0.621429
hsa-miR-335-5p	hsa-miR-193a-5p	0.621429
hsa-miR-335-5p	hsa-miR-4326	0.621429
hsa-miR-335-5p	hsa-miR-6815-5p	0.621429
hsa-miR-335-5p	hsa-miR-139-5p	0.619048
hsa-miR-335-5p	hsa-miR-423-5p	0.619048
hsa-miR-335-5p	hsa-miR-122-5p	0.619048
hsa-miR-335-5p	hsa-miR-10b-5p	0.619048
hsa-miR-335-5p	hsa-miR-342-3p	0.611905
hsa-miR-335-5p	hsa-miR-543	0.611905
hsa-miR-335-5p	hsa-miR-203a-3p	0.609524
hsa-miR-335-5p	hsa-miR-370-3p	0.609524
hsa-miR-335-5p	hsa-miR-941	0.609524
hsa-miR-335-5p	hsa-miR-142-3p	0.604762
hsa-miR-335-5p	hsa-let-7e-5p	0.604762
hsa-miR-335-5p	hsa-miR-139-3p	0.6
hsa-miR-335-5p	hsa-miR-3168	0.6
hsa-miR-335-5p	hsa-miR-193b-5p	0.6
hsa-miR-335-5p	hsa-miR-21-3p	0.597619
hsa-miR-335-5p	hsa-miR-223-5p	0.597619
hsa-miR-335-5p	hsa-miR-1228-5p	0.592857
hsa-miR-335-5p	hsa-miR-320c	0.592857
hsa-miR-335-5p	hsa-miR-125b-2-3p	0.590476
hsa-miR-335-5p	hsa-miR-224-5p	0.590476
hsa-miR-335-5p	hsa-miR-450b-5p	0.585714
hsa-miR-335-5p	hsa-miR-484	0.583333
hsa-miR-335-5p	hsa-miR-143-3p	0.583333
hsa-miR-335-5p	hsa-miR-381-3p	0.583333
hsa-miR-335-5p	hsa-miR-483-5p	0.57381
hsa-miR-335-5p	hsa-miR-485-5p	0.571429
hsa-miR-335-5p	hsa-miR-338-5p	0.569048
hsa-miR-335-5p	hsa-miR-155-5p	0.569048
hsa-miR-335-5p	hsa-miR-625-3p	0.564286
hsa-miR-335-5p	hsa-miR-214-3p	0.559524
hsa-miR-335-5p	hsa-let-7i-3p	0.557143
hsa-miR-335-5p	hsa-miR-145-3p	0.557143
hsa-miR-335-5p	hsa-miR-99b-5p	0.55
hsa-miR-335-5p	hsa-miR-455-5p	0.55
hsa-miR-335-5p	hsa-miR-223-3p	0.545238
hsa-miR-335-5p	hsa-miR-200b-3p	0.540476
hsa-miR-335-5p	hsa-miR-204-3p	0.540476
hsa-miR-335-5p	hsa-miR-382-5p	0.535714
hsa-miR-335-5p	hsa-miR-200a-3p	0.533333
hsa-miR-335-5p	hsa-miR-760	0.530952
hsa-miR-335-5p	hsa-miR-4433b-3p	0.530952
hsa-miR-335-5p	hsa-miR-95-3p	0.52381
hsa-miR-335-5p	hsa-miR-4466	0.52381
hsa-miR-335-5p	hsa-miR-10a-5p	0.519048
hsa-miR-335-5p	hsa-miR-134-5p	0.519048
hsa-miR-335-5p	hsa-miR-206	0.514286
hsa-miR-335-5p	hsa-miR-199b-3p	0.511905
hsa-miR-335-5p	hsa-miR-200c-3p	0.509524
hsa-miR-335-5p	hsa-miR-335-5p	0.5
hsa-miR-335-5p	hsa-miR-199a-3p	0.483333
hsa-miR-335-5p	hsa-miR-4508	0.47619
hsa-miR-335-5p	hsa-miR-320d	0.454762
hsa-miR-335-5p	hsa-miR-181a-2-3p	0.416667
hsa-miR-335-5p	hsa-miR-1224-5p	0.402381
Abbreviations: AUC, area under the curve; PDAC, pancreatic ductal adenocarcinoma.
