# Supplementary material for: Blood small extracellular vesicles derived miRNAs to differentiate pancreatic ductal adenocarcinoma from chronic pancreatitis
Source: Clin Transl Med. 2021 Sep 10;11(9):e520. doi: 10.1002/ctm2.520 (PMC8431442; doi:10.1002/ctm2.520)
Supplement: Supplementary file 11 — SUPPORTING MATERIAL [file CTM2-11-e520-s006.xlsx]

## Sheet: Sheet1
Table S9. The P value of top 5 paired candidate miRNAs from Kaplan–Meier plot on the survival of pancreatic cancer in TCGA
MiRNA	P value
hsa-let-7b-3p	0.99
hsa-miR-215-5p	0.628
hsa-miR-340-5p	0.031
hsa-miR-30b-5p	0.149
hsa-miR-378c	0.688
We used OncoLnc database to link TCGA survival data to miRNA expression level.
